# Supplementary material for: Point Prevalence of Complementary or Alternative Medicine Use among Children Attending a Tertiary Care Hospital
Source: Children (Basel). 2023 Jan 10;10(1):132. doi: 10.3390/children10010132 (PMC9856932; doi:10.3390/children10010132)
Supplement: Supplementary file 1 [file children-10-00132-s001.zip]

Archive with 1 entries (1 files):
- AVR_File S1.pdf
